# Supplementary material for: Effect of GSTA1 Variants on Busulfan-Based Conditioning Regimen Prior to Allogenic Hematopoietic Stem-Cell Transplantation in Pediatric Asians
Source: Pharmaceutics. 2022 Feb 11;14(2):401. doi: 10.3390/pharmaceutics14020401 (PMC8880478; doi:10.3390/pharmaceutics14020401)
Supplement: Supplementary file 1 [file pharmaceutics-14-00401-s001.zip]

Archive with 1 entries (1 files):
- pharmaceutics-1524073-supplementary.pdf
